# Supplementary material for: ﻿Description of two Stenohya species from China (Pseudoscorpiones, Neobisiidae), with comments on the exaggerated sexual dimorphic pedipalp in this genus
Source: Zookeys. 2023 Jul 26;1172:217–37. doi: 10.3897/zookeys.1172.104773 (PMC10398563; doi:10.3897/zookeys.1172.104773)
Supplement: XML Treatment for Stenohya spinata [file zookeys.1172.104773-treatment1.xml]

<!DOCTYPE tp:taxon-treatment
  PUBLIC "-//TaxonX//DTD Taxonomic Treatment Publishing DTD v0 20100105//EN" "tax-treatment-NSO.dtd">
<tp:taxon-treatment xmlns:tp="http://www.plazi.org/taxpub"><tp:treatment-meta><kwd-group><label>Taxon classification</label><kwd>
              <named-content content-type="kingdom">Animalia</named-content>
            </kwd><kwd>
              <named-content content-type="order">Pseudoscorpiones</named-content>
            </kwd><kwd>
              <named-content content-type="family">Neobisiidae</named-content>
            </kwd></kwd-group><mixed-citation publication-type="journal"><person-group><name><surname>Zhan</surname><given-names>Nana</given-names></name><name><surname>Feng</surname><given-names>Zegang</given-names></name><name><surname>Guo</surname><given-names>Xiangbo</given-names></name><name><surname>Zhang</surname><given-names>Feng</given-names></name></person-group><article-title>﻿Description of two <italic><tp:taxon-name><tp:taxon-name-part taxon-name-part-type="genus" reg="Stenohya">Stenohya</tp:taxon-name-part></tp:taxon-name></italic> species from China (<tp:taxon-name><tp:taxon-name-part taxon-name-part-type="order">Pseudoscorpiones</tp:taxon-name-part></tp:taxon-name>, <tp:taxon-name><tp:taxon-name-part taxon-name-part-type="family">Neobisiidae</tp:taxon-name-part></tp:taxon-name>), with comments on the exaggerated sexual dimorphic pedipalp in this genus</article-title><source>Zookeys</source><day>26</day><month>07</month><year>2023</year><volume>1172</volume><fpage>217</fpage><lpage>237</lpage><pub-id pub-id-type="doi">10.3897/zookeys.1172.104773</pub-id></mixed-citation></tp:treatment-meta><tp:nomenclature><label>﻿</label><tp:taxon-name>
            <object-id xmlns:xlink="http://www.w3.org/1999/xlink" content-type="arpha" xlink:type="simple">A71E877A-7661-5C12-BF93-7627227D3C1F</object-id>
            <tp:taxon-name-part taxon-name-part-type="genus" reg="Stenohya">Stenohya</tp:taxon-name-part>
            <tp:taxon-name-part taxon-name-part-type="species" reg="spinata">spinata</tp:taxon-name-part>
            <object-id xmlns:xlink="http://www.w3.org/1999/xlink" content-type="zoobank" xlink:type="simple">https://zoobank.org/1F30AAF7-A979-4EA4-A802-60FB436310C0</object-id>
          </tp:taxon-name><tp:taxon-authority>Zhan, Feng &amp; Zhang</tp:taxon-authority><tp:taxon-status xmlns:xlink="http://www.w3.org/1999/xlink" xlink:type="simple">sp. nov.</tp:taxon-status><xref ref-type="fig" rid="F2">Figs 2</xref><xref ref-type="fig" rid="F3">, 3</xref><xref ref-type="fig" rid="F4">, 4</xref><xref ref-type="fig" rid="F5">, 5</xref><xref ref-type="fig" rid="F6">, 6</xref><xref ref-type="fig" rid="F7">, 7 Chinese name: 荆棘狭伪蝎</xref></tp:nomenclature><tp:treatment-sec sec-type="type material" id="SECID0ETAAE"><title>Type material</title><p>(Fig. <xref ref-type="fig" rid="F2">2</xref>). <bold><italic>Holotype</italic></bold>: male (Ps.-<bold><abbrev xmlns:xlink="http://www.w3.org/1999/xlink" content-type="institution" xlink:title="Museum of Hebei University" id="ABBRID0EBBAE" xlink:type="simple">MHBU</abbrev></bold>-CQ2021120501), China: Chongqing Municipality, Fuling County, Wuling Mountain Great Rift Valley (Fig. <xref ref-type="fig" rid="F3">3A, D</xref>) [<named-content xmlns:xlink="http://www.w3.org/1999/xlink" content-type="dwc:verbatimCoordinates" xlink:type="simple"><named-content content-type="geo-json" specific-use="{&#34;type&#34;:&#34;Point&#34;,&#34;coordinates&#34;:[107.580597,29.500553]}" id="NCID0ENBAE" xlink:type="simple">29°30′1.99″N, 107°34′50.15″E</named-content></named-content>], alt. 1109m, 5 December 2021, collected from leaf litter and under rocks, Zhisheng Zhangand Luyu Wang leg. <bold><italic>Paratypes</italic></bold>: 1 male (Ps.-<bold><abbrev xmlns:xlink="http://www.w3.org/1999/xlink" content-type="institution" xlink:title="Museum of Hebei University" id="ABBRID0EWBAE" xlink:type="simple">MHBU</abbrev></bold>-CQ2021120502), 3 females (Ps.-<bold><abbrev xmlns:xlink="http://www.w3.org/1999/xlink" content-type="institution" xlink:title="Museum of Hebei University" id="ABBRID0E3BAE" xlink:type="simple">MHBU</abbrev></bold>-CQ2021120503–05), same data as for holotype.</p><fig id="F2" position="float" orientation="portrait"><object-id xmlns:xlink="http://www.w3.org/1999/xlink" content-type="doi" xlink:type="simple">10.3897/zookeys.1172.104773.figure2</object-id><object-id xmlns:xlink="http://www.w3.org/1999/xlink" content-type="arpha" xlink:type="simple">212650DC-0FC3-510D-84F4-34F0B4B53B4E</object-id><label>Figure 2.</label><caption><p><italic><tp:taxon-name><tp:taxon-name-part taxon-name-part-type="genus" reg="Stenohya">Stenohya</tp:taxon-name-part><tp:taxon-name-part taxon-name-part-type="species" reg="spinata">spinata</tp:taxon-name-part></tp:taxon-name></italic> sp. nov. <bold>A</bold> holotype male, dorsal view <bold>B</bold> paratype female, dorsal view. Scale bars: 2 mm.</p></caption><graphic xmlns:xlink="http://www.w3.org/1999/xlink" xlink:href="zookeys-1172-217_article-104773__-g002.jpg" position="float" orientation="portrait" xlink:type="simple" id="oo_884520.jpg"><uri content-type="original_file" xlink:type="simple">https://binary.pensoft.net/fig/884520</uri></graphic></fig><fig id="F3" position="float" orientation="portrait"><object-id xmlns:xlink="http://www.w3.org/1999/xlink" content-type="doi" xlink:type="simple">10.3897/zookeys.1172.104773.figure3</object-id><object-id xmlns:xlink="http://www.w3.org/1999/xlink" content-type="arpha" xlink:type="simple">E2D646F2-B869-5293-B743-D44D849775C1</object-id><label>Figure 3.</label><caption><p>Type locality and habitus of <italic><tp:taxon-name><tp:taxon-name-part taxon-name-part-type="genus" reg="Stenohya">Stenohya</tp:taxon-name-part><tp:taxon-name-part taxon-name-part-type="species" reg="spinata">spinata</tp:taxon-name-part></tp:taxon-name></italic> sp. nov. <bold>A</bold> vegetation surrounding the collection site in the Wuling Mountain Great Rift Valley <bold>B, C</bold> male habitus <bold>D</bold> litter layer inhabited by this species.</p></caption><graphic xmlns:xlink="http://www.w3.org/1999/xlink" xlink:href="zookeys-1172-217_article-104773__-g003.jpg" position="float" orientation="portrait" xlink:type="simple" id="oo_884521.jpg"><uri content-type="original_file" xlink:type="simple">https://binary.pensoft.net/fig/884521</uri></graphic></fig></tp:treatment-sec><tp:treatment-sec sec-type="etymology" id="SECID0E2DAE"><title>Etymology.</title><p>The specific name is derived from the Latin word “<italic>spina</italic>”, meaning thorn or spine, and refers to the spines on the pedipalpal femur, patella, and chelal hand.</p></tp:treatment-sec><tp:treatment-sec sec-type="diagnosis" id="SECID0EDEAE"><title>Diagnosis.</title><p>Epistome triangular (Figs <xref ref-type="fig" rid="F4">4A</xref>, <xref ref-type="fig" rid="F5">5A</xref>, <xref ref-type="fig" rid="F6">6A</xref>, <xref ref-type="fig" rid="F7">7A</xref>); pedipalpal femur with many tubercles mainly surrounding the basal to median area (Figs <xref ref-type="fig" rid="F4">4H</xref>, <xref ref-type="fig" rid="F5">5E</xref>, <xref ref-type="fig" rid="F6">6J</xref>, <xref ref-type="fig" rid="F7">7E</xref>); male pedipalpal femur with a strong, long, peg-like thorn on the median prolateral position, as well as a projection on the subdistal prolateral surface (Figs <xref ref-type="fig" rid="F4">4H</xref>, <xref ref-type="fig" rid="F5">5E</xref>); male pedipalpal patella with a strong thorn medial-prolaterally, and a small projection near the base of this thorn (Figs <xref ref-type="fig" rid="F4">4H</xref>, <xref ref-type="fig" rid="F5">5E</xref>); male pedipalpal chela hand concaved at the ventral side of base, with 16 or 17 small, triangular, spinous apophyses on the medial-dorsal side, each spinous apophysis with a setae at the base (Figs <xref ref-type="fig" rid="F4">4I, J</xref>, <xref ref-type="fig" rid="F5">5C</xref>); male fixed chelal finger curved upward at median to distal part, movable chelal finger enlarged at base (Figs <xref ref-type="fig" rid="F4">4I</xref>, <xref ref-type="fig" rid="F5">5C</xref>).</p><fig id="F4" position="float" orientation="portrait"><object-id xmlns:xlink="http://www.w3.org/1999/xlink" content-type="doi" xlink:type="simple">10.3897/zookeys.1172.104773.figure4</object-id><object-id xmlns:xlink="http://www.w3.org/1999/xlink" content-type="arpha" xlink:type="simple">ADD01F70-86D6-5968-9AB0-C1E0880D9454</object-id><label>Figure 4.</label><caption><p>Holotype male of <italic><tp:taxon-name><tp:taxon-name-part taxon-name-part-type="genus" reg="Stenohya">Stenohya</tp:taxon-name-part><tp:taxon-name-part taxon-name-part-type="species" reg="spinata">spinata</tp:taxon-name-part></tp:taxon-name></italic> sp. nov. <bold>A</bold> carapace, dorsal view <bold>B</bold> right chelicera, dorsal view <bold>C</bold> rallum <bold>D</bold> subterminal tarsal seta <bold>E</bold> chaetotaxy of genital area <bold>F</bold> top of movable cheliceral finger, showing galea <bold>G</bold> galea <bold>H</bold> right pedipalp, dorsal view (trochanter, femur, and patella) <bold>I</bold> right chela, lateral view, showing trichobothriotaxy, teeth and venom apparatus <bold>J</bold> right chela, dorsal view <bold>K</bold> right leg I, lateral view <bold>L</bold> right leg IV, lateral view. Scale bars: 1 mm (<bold>H–L</bold>); 0.5 mm (<bold>A</bold>); 0.25 mm (<bold>B, E</bold>); 0.1 mm (<bold>C, D, F, G</bold>).</p></caption><graphic xmlns:xlink="http://www.w3.org/1999/xlink" xlink:href="zookeys-1172-217_article-104773__-g004.jpg" position="float" orientation="portrait" xlink:type="simple" id="oo_884522.jpg"><uri content-type="original_file" xlink:type="simple">https://binary.pensoft.net/fig/884522</uri></graphic></fig><fig id="F5" position="float" orientation="portrait"><object-id xmlns:xlink="http://www.w3.org/1999/xlink" content-type="doi" xlink:type="simple">10.3897/zookeys.1172.104773.figure5</object-id><object-id xmlns:xlink="http://www.w3.org/1999/xlink" content-type="arpha" xlink:type="simple">2F3F3AE6-48CA-50E3-BC62-AE583F50A3A5</object-id><label>Figure 5.</label><caption><p>Holotype male of <italic><tp:taxon-name><tp:taxon-name-part taxon-name-part-type="genus" reg="Stenohya">Stenohya</tp:taxon-name-part><tp:taxon-name-part taxon-name-part-type="species" reg="spinata">spinata</tp:taxon-name-part></tp:taxon-name></italic> sp. nov. <bold>A</bold> carapace, dorsal view (red arrows showing two transverse grooves) <bold>B</bold> right chelicera, dorsal view <bold>C</bold> right chela, lateral view <bold>D</bold> genital area <bold>E</bold> right pedipalp, dorsal view <bold>F</bold> right leg I, lateral view <bold>G</bold> right leg IV, lateral view. Scale bars: 1 mm (<bold>C, E</bold>); 0.5 mm (<bold>F, G</bold>); 0.2 mm (<bold>A, B, D</bold>).</p></caption><graphic xmlns:xlink="http://www.w3.org/1999/xlink" xlink:href="zookeys-1172-217_article-104773__-g005.jpg" position="float" orientation="portrait" xlink:type="simple" id="oo_884523.jpg"><uri content-type="original_file" xlink:type="simple">https://binary.pensoft.net/fig/884523</uri></graphic></fig><fig id="F6" position="float" orientation="portrait"><object-id xmlns:xlink="http://www.w3.org/1999/xlink" content-type="doi" xlink:type="simple">10.3897/zookeys.1172.104773.figure6</object-id><object-id xmlns:xlink="http://www.w3.org/1999/xlink" content-type="arpha" xlink:type="simple">78D73DA8-ED28-5BBA-AD0A-EF933315F3B4</object-id><label>Figure 6.</label><caption><p>Paratype female of <italic><tp:taxon-name><tp:taxon-name-part taxon-name-part-type="genus" reg="Stenohya">Stenohya</tp:taxon-name-part><tp:taxon-name-part taxon-name-part-type="species" reg="spinata">spinata</tp:taxon-name-part></tp:taxon-name></italic> sp. nov. <bold>A</bold> carapace, dorsal view <bold>B</bold> right chelicera, dorsal view <bold>C</bold> rallum <bold>D</bold> chaetotaxy of genital area <bold>E</bold> top of movable chelicera finger, showing galea <bold>F</bold> galea <bold>G</bold> subterminal tarsal seta <bold>H</bold> right pedipalp, dorsal view (trochanter, femur, and patella) <bold>I</bold> right chela, lateral view, showing trichobothriotaxy, teeth and venom apparatus <bold>J</bold> right chela, dorsal view <bold>K</bold> right leg I, lateral view <bold>L</bold> right leg IV, lateral view. Scale bars: 1 mm (<bold>H–J, L</bold>); 0.5 mm (<bold>A, D, K</bold>); 0.25 mm (<bold>B</bold>); 0.1 mm (<bold>C, E–G</bold>).</p></caption><graphic xmlns:xlink="http://www.w3.org/1999/xlink" xlink:href="zookeys-1172-217_article-104773__-g006.jpg" position="float" orientation="portrait" xlink:type="simple" id="oo_884524.jpg"><uri content-type="original_file" xlink:type="simple">https://binary.pensoft.net/fig/884524</uri></graphic></fig><fig id="F7" position="float" orientation="portrait"><object-id xmlns:xlink="http://www.w3.org/1999/xlink" content-type="doi" xlink:type="simple">10.3897/zookeys.1172.104773.figure7</object-id><object-id xmlns:xlink="http://www.w3.org/1999/xlink" content-type="arpha" xlink:type="simple">BF65FE42-0451-5D1C-8D24-08BBBEECC3A4</object-id><label>Figure 7.</label><caption><p>Paratype female of <italic><tp:taxon-name><tp:taxon-name-part taxon-name-part-type="genus" reg="Stenohya">Stenohya</tp:taxon-name-part><tp:taxon-name-part taxon-name-part-type="species" reg="spinata">spinata</tp:taxon-name-part></tp:taxon-name></italic> sp. nov. <bold>A</bold> carapace, dorsal view (red arrows showing two transverse grooves) <bold>B</bold> right chelicera, dorsal view <bold>C</bold> right chela, lateral view <bold>D</bold> genital area <bold>E</bold> right pedipalp, dorsal view <bold>F</bold> right leg I, lateral view <bold>G</bold> right leg IV, lateral view. Scale bars: 1 mm (<bold>C, E</bold>); 0.5 mm (<bold>A, F, G</bold>); 0.2 mm (<bold>B, D</bold>).</p></caption><graphic xmlns:xlink="http://www.w3.org/1999/xlink" xlink:href="zookeys-1172-217_article-104773__-g007.jpg" position="float" orientation="portrait" xlink:type="simple" id="oo_884525.jpg"><uri content-type="original_file" xlink:type="simple">https://binary.pensoft.net/fig/884525</uri></graphic></fig></tp:treatment-sec><tp:treatment-sec sec-type="description" id="SECID0ERMAE"><title>Description.</title><p><bold>Adult male</bold> (holotype and male paratypes) (Figs <xref ref-type="fig" rid="F2">2A</xref>, <xref ref-type="fig" rid="F3">3B, C</xref>).</p><p><bold><italic>Carapace</italic></bold> (Figs <xref ref-type="fig" rid="F4">4A</xref>, <xref ref-type="fig" rid="F5">5A</xref>). Carapace 1.07–1.08 times longer than broad, with a total of 29–33 setae, including 6 near anterior margin and 6–8 near posterior margin; with 4 pair lyrifissures near the anterior eyes. Carapace divided into 3 parts by 2 transverse, shallow grooves, the anterior part of uplift, the median part smooth, the posterior part with microgrooves; epistome big and triangular, with rounded apex; with 4 corneate eyes.</p><p><bold><italic>Chelicera</italic></bold> (Figs <xref ref-type="fig" rid="F4">4B</xref>, <xref ref-type="fig" rid="F5">5B</xref>). Hand with 7 setae and 2 lyrifissures, movable finger with 1 seta situated submedially; fixed finger with 14 teeth; movable finger with 7 or 8 teeth; serrula exterior with 41–46 lamellae; serrula interior with 34–38 lamellae; galea developed, 7 or 8 long branches divided from nearly the base (Fig. <xref ref-type="fig" rid="F4">4F, G</xref>); rallum consisting of 7 or 8 blades, all with anteriorly directed spinules, the basal-most blade shortest, base of the distal 3 or 4 blades thickened (Fig. <xref ref-type="fig" rid="F4">4C</xref>).</p><p><bold><italic>Pedipalps</italic></bold> (Figs <xref ref-type="fig" rid="F4">4H–J</xref>, <xref ref-type="fig" rid="F5">5C, E</xref>). Apex of pedipalpal coxa rounded, with 10 long setae. Femur with many big tubercles mainly surround the basal to median area, a strong, long, peg-like thorn on the median prolateral position, as well as a projection on the subdistal prolateral surface (Figs <xref ref-type="fig" rid="F4">4H</xref>, <xref ref-type="fig" rid="F5">5E</xref>); patella with a strong thorn on the median prolateral position, a small projection placed near the base of this thorn (Figs <xref ref-type="fig" rid="F4">4H</xref>, <xref ref-type="fig" rid="F5">5E</xref>); chelal hand concave at the ventral side of base, with 16 or 17 small, triangular, spinous apophyses on the median dorsal side, each spinous apophysis with a setae at the base (Figs <xref ref-type="fig" rid="F4">4I, J</xref>, <xref ref-type="fig" rid="F5">5E</xref>); fixed chelal finger curved upward at median to distal part; movable chelal finger enlarged at base (Figs <xref ref-type="fig" rid="F4">4I</xref>, <xref ref-type="fig" rid="F5">5C</xref>). Trochanter 1.63–2.02, femur 4.72–4.87, patella 4.30, chela (with pedicel) 4.07–4.11, chela (without pedicel) 3.68–3.73 times longer than broad, movable finger 1.46–1.47 times longer than hand (with pedicel). Fixed chelal finger with 8, movable chelal finger with 4 trichobothria: <italic><abbrev xmlns:xlink="http://www.w3.org/1999/xlink" xlink:title="exterior basal" id="ABBRID0EXPAE" xlink:type="simple">eb</abbrev></italic>, <italic><abbrev xmlns:xlink="http://www.w3.org/1999/xlink" xlink:title="exterior subbasal" id="ABBRID0E3PAE" xlink:type="simple">esb</abbrev></italic>, <italic><abbrev xmlns:xlink="http://www.w3.org/1999/xlink" xlink:title="interior basal" id="ABBRID0EBQAE" xlink:type="simple">ib</abbrev></italic>, and <italic><abbrev xmlns:xlink="http://www.w3.org/1999/xlink" xlink:title="interior subbasal" id="ABBRID0EGQAE" xlink:type="simple">isb</abbrev></italic> in basal fourth, <italic>et</italic>, <italic><abbrev xmlns:xlink="http://www.w3.org/1999/xlink" xlink:title="exterior subterminal" id="ABBRID0ENQAE" xlink:type="simple">est</abbrev></italic>, <italic>it</italic>, and <italic><abbrev xmlns:xlink="http://www.w3.org/1999/xlink" xlink:title="interior subterminal" id="ABBRID0EUQAE" xlink:type="simple">ist</abbrev></italic> in distal fourth of fixed chelal finger; <italic>b</italic> and <italic><abbrev xmlns:xlink="http://www.w3.org/1999/xlink" xlink:title="sub-basal" id="ABBRID0E2QAE" xlink:type="simple">sb</abbrev></italic> in basal fourth, <italic>t</italic> and <italic><abbrev xmlns:xlink="http://www.w3.org/1999/xlink" xlink:title="subterminal" id="ABBRID0ECRAE" xlink:type="simple">st</abbrev></italic> in distal fourth of movable chelal finger. Venom apparatus present only in fixed chelal finger, venom duct short (Fig. <xref ref-type="fig" rid="F4">4I</xref>). Fixed chelal finger with 96 or 97 cusped teeth, movable finger with 84–88 teeth, staggered arrangement of big and small teeth (Figs <xref ref-type="fig" rid="F4">4I</xref>, <xref ref-type="fig" rid="F5">5C</xref>).</p><p><bold><italic>Abdomen</italic></bold>. Pleural membrane granulated. Tergites and sternites undivided, tergal chaetotaxy (I–XI): 6–7: 8: 7–8: 8–11: 11: 11–12: 11–13: 11–12: 11–12: 9–11: 10–11, sternal chaetotaxy (IV–XI): 23–26: 21–26: 28–30: 28–31: 27–30: 14–19: 12: 4, sternites VI–VIII with 11–13 medial scattered glandular setae, anal cone with 2 dorsal and 2 ventral setae. Genital area (Figs <xref ref-type="fig" rid="F4">4E</xref>, <xref ref-type="fig" rid="F5">5D</xref>): sternite II with total of 25–36 setae and 2 lyrifissures; sternite III with 21–23 setae and 2 lyrifissures anteriorly, 20 setae on posterior margin.</p><p><bold><italic>Legs</italic></bold> (Figs <xref ref-type="fig" rid="F4">4K, L</xref>, <xref ref-type="fig" rid="F5">5F, G</xref>). Legs generally typical, long and sinewy. Leg I: femur 3.21–3.31, patella 3.44–3.60, tibia 4.47–4.72, basitarsus 4.57–4.84, telotarsus 3.09–3.46 times longer than deep; femur 1.18–1.23 times longer than patella, telotarsus 0.54–0.59 times longer than basitarsus. Leg IV: femur + patella 4.61–4.79, tibia 7.05–7.15, basitarsus 4.60–4.79, telotarsus 7.17–7.42 times longer than deep; telotarsus 1.55–1.56 times longer than basitarsus; tibia with 2 sub-medial tactile setae (TS = 0.23, 0.65), basitarsus with 3 tactile setae (TS = 0.12–0.15, 0.42–0.45, 0.84–0.87), telotarsus with 2 tactile setae (TS = 0.23–0.35, 0.61–0.62); subterminal tarsal seta bifurcate (Fig. <xref ref-type="fig" rid="F4">4D</xref>). Arolium not divided, shorter than the slender and simple claws.</p><p><bold>Adult female</bold> (paratype females) (Fig. <xref ref-type="fig" rid="F2">2B</xref>). Mostly same as males, except where noted.</p><p><bold><italic>Carapace</italic></bold> (Figs <xref ref-type="fig" rid="F6">6A</xref>, <xref ref-type="fig" rid="F7">7A</xref>). Carapace 1.07–1.11 times longer than broad, with a total of 28–31 setae, including 5 or 6 near anterior margin and 6–8 near posterior margin; carapace divided into 3 parts by 2 transverse, shallow grooves, with 6 pairs of lyrifissures near the anterior eyes.</p><p><bold><italic>Chelicera</italic></bold> (Figs <xref ref-type="fig" rid="F6">6B</xref>, <xref ref-type="fig" rid="F7">7B</xref>). Fixed finger with 11 or 12 teeth; movable finger with 6 or 7 teeth; serrula exterior with 46 or 47 lamellae; serrula interior with 40 lamellae; galea developed, 7 or 8 long branches divided from nearly the base (Fig. <xref ref-type="fig" rid="F6">6E, F</xref>); rallum consisting of 7 or 8 blades, all with anteriorly directed spinules, the basal-most blade shortest, base of the distal 3 or 4 blades thickened (Fig. <xref ref-type="fig" rid="F6">6C</xref>).</p><p><bold><italic>Pedipalps</italic></bold> (Figs <xref ref-type="fig" rid="F6">6H–J</xref>, <xref ref-type="fig" rid="F7">7C, E</xref>). Femur with many big tubercles mainly surround the basal to median area; chela smooth. Trochanter 1.83–2.16, femur 4.64–4.88, patella 3.53–3.62, chela (with pedicel) 4.02–4.10, chela (without pedicel) 3.78–3.84 times longer than broad, movable finger 0.57–0.64 times longer than hand (with pedicel). Fixed chelal finger with 82–91 cusped teeth, movable chelal finger with 76–78 cusped teeth.</p><p><bold><italic>Abdomen.</italic></bold> Tergal chaetotaxy (I–XI): 5–6: 10: 9: 10: 10–11: 12: 12: 12: 12: 9–11: 9–10, sternal chaetotaxy (IV–XI): 23–24: 21–23: 18–20: 19–21: 13–18: 14–16: 12: 4–5, sternites VI–VIII with 2 medial scattered glandular setae; genital area (Figs <xref ref-type="fig" rid="F6">6D</xref>, <xref ref-type="fig" rid="F7">7D</xref>): sternite II with total of 18–23 setae and 2 lyrifissures; sternite III with a row of 29–32 setae and 2 lyrifissures along posterior margin.</p><p><bold><italic>Legs</italic></bold> (Figs <xref ref-type="fig" rid="F6">6K, L</xref>, <xref ref-type="fig" rid="F7">7F, G</xref>). Leg I: femur 4.32–5.24, patella 3.44–3.62, tibia 5.00–5.46, basitarsus 4.31–4.70, telotarsus 4.10–5.10 times longer than deep; femur 1.19–1.52 times longer than patella, telotarsus 0.93–1.18 times longer than basitarsus. Leg IV: femur + patella 4.86–5.10, tibia 6.95–7.16, basitarsus 4.13–4.64, telotarsus 6.85–7.50 times longer than deep; telotarsus 1.34–1.38 times longer than basitarsus; tibia with 3 submedial tactile setae (TS = 0.22–0.25, 0.60–0.63, 0.94–0.96), basitarsus with 3 tactile setae (TS = 0.13–0.16, 0.45–0.47, 0.85–0.89), telotarsus with 2 tactile setae (TS = 0.28–0.29, 0.59–0.62); subterminal tarsal seta bifurcate (Fig. <xref ref-type="fig" rid="F6">6G</xref>).</p></tp:treatment-sec><tp:treatment-sec sec-type="description" id="SECID0ETVAE"><title>Measurements</title><p>
            <bold>(in mm; length/breadth or, for legs, length/depth).</bold>
          </p><p><bold>Male</bold> (holotype and paratypes). Body length 3.47–3.75. Carapace 1.42–1.46/1.31–1.36. Pedipalpal trochanter 0.89–0.90/0.44–0.49, femur 1.80–1.84/0.37–0.39, patella 1.65–1.67/0.37, chela (with pedicel) 3.01–3.04/0.74, chela (without pedicel) 2.72–2.76/0.74, hand length (without pedicel) 1.09–1.17, moveable finger length 1.67–2.02. Leg I: trochanter 0.49–0.50/0.34–0.35, femur 1.06/0.32–0.33, patella 0.86–0.90/0.25, tibia 0.85/0.18–0.19, basitarsus 0.63–0.64/0.13–0.14, telotarsus 0.34–0.38/0.11. Leg IV: trochanter 0.71/0.2–0.26, femur + patella 1.63–1.66/0.34–0.36, tibia 1.41–1.43/0.20, basitarsus 0.67–0.69/0.14–0.15, telotarsus 0.86–0.89/0.12.</p><p><bold>Female</bold>. Body length 4.63–5.08. Carapace 1.19–1.33/1.10–1.28. Pedipalpal trochanter 0.77–0.97/0.42–0.45, femur 1.81–2.04/0.38–0.42, patella 1.41–1.52/0.39–0.41, chela (with pedicel) 3.08–3.48/0.77–0.85, chela (without pedicel) 2.91–3.26/0.77–0.85, hand length (without pedicel) 1.18–1.33, moveable finger length 1.75–2.22. Leg I: trochanter 0.42–0.48/0.29–0.33, femur 0.97–1.08/0.19–0.25, patella 0.65–0.76/0.19–0.21, tibia 0.74–0.84/0.14–0.16, basitarsus 0.50–0.56/0.11–0.13, telotarsus 0.47–0.51/0.10–0.11. Leg IV: trochanter 0.76–0.80/0.28–0.29, femur + patella 1.64–1.75/0.32–0.36, tibia 1.31–1.46/0.18–0.21, basitarsus 0.61–0.67/0.13–0.15, telotarsus 0.84–0.90/0.12.</p></tp:treatment-sec><tp:treatment-sec sec-type="distribution" id="SECID0EDWAE"><title>Distribution.</title><p>China (Chongqing).</p></tp:treatment-sec><tp:treatment-sec sec-type="remarks" id="SECID0EIWAE"><title>Remarks.</title><p>Like some other <italic><tp:taxon-name><tp:taxon-name-part taxon-name-part-type="genus" reg="Stenohya">Stenohya</tp:taxon-name-part></tp:taxon-name></italic> species, <italic><tp:taxon-name><tp:taxon-name-part taxon-name-part-type="genus" reg="Stenohya">Stenohya</tp:taxon-name-part><tp:taxon-name-part taxon-name-part-type="species" reg="spinata">spinata</tp:taxon-name-part></tp:taxon-name></italic> sp. nov. has exaggerated sexually dimorphic pedipalps, with those of the males armed with several strong thorns and spinous apophyses, which are absent in females. The presence of distinct apophyses on male pedipalps has been previously described in six <italic><tp:taxon-name><tp:taxon-name-part taxon-name-part-type="genus" reg="Stenohya">Stenohya</tp:taxon-name-part></tp:taxon-name></italic> species: <italic><tp:taxon-name><tp:taxon-name-part taxon-name-part-type="genus" reg="Stenohya">S.</tp:taxon-name-part><tp:taxon-name-part taxon-name-part-type="species" reg="hamata">hamata</tp:taxon-name-part></tp:taxon-name></italic> (Leclerc &amp; Mahnert, 1988), <italic><tp:taxon-name><tp:taxon-name-part taxon-name-part-type="genus" reg="Stenohya">S.</tp:taxon-name-part><tp:taxon-name-part taxon-name-part-type="species" reg="curvata">curvata</tp:taxon-name-part></tp:taxon-name></italic>, <italic><tp:taxon-name><tp:taxon-name-part taxon-name-part-type="genus" reg="Stenohya">S.</tp:taxon-name-part><tp:taxon-name-part taxon-name-part-type="species" reg="meiacantha">meiacantha</tp:taxon-name-part></tp:taxon-name></italic>, <italic><tp:taxon-name><tp:taxon-name-part taxon-name-part-type="genus" reg="Stenohya">S.</tp:taxon-name-part><tp:taxon-name-part taxon-name-part-type="species" reg="bicornuta">bicornuta</tp:taxon-name-part></tp:taxon-name></italic>, <italic><tp:taxon-name><tp:taxon-name-part taxon-name-part-type="genus" reg="Stenohya">S.</tp:taxon-name-part><tp:taxon-name-part taxon-name-part-type="species" reg="dongtianensis">dongtianensis</tp:taxon-name-part></tp:taxon-name></italic>, and <italic><tp:taxon-name><tp:taxon-name-part taxon-name-part-type="genus" reg="Stenohya">S.</tp:taxon-name-part><tp:taxon-name-part taxon-name-part-type="species" reg="jiahensis">jiahensis</tp:taxon-name-part></tp:taxon-name></italic>. <italic><tp:taxon-name><tp:taxon-name-part taxon-name-part-type="genus" reg="Stenohya">Stenohya</tp:taxon-name-part><tp:taxon-name-part taxon-name-part-type="species" reg="spinata">spinata</tp:taxon-name-part></tp:taxon-name></italic> can be distinguished from them by the position and shape of the projections on pedipalps, e.g. the chelal hand of males of <italic><tp:taxon-name><tp:taxon-name-part taxon-name-part-type="genus" reg="Stenohya">S.</tp:taxon-name-part><tp:taxon-name-part taxon-name-part-type="species" reg="hamata">hamata</tp:taxon-name-part></tp:taxon-name></italic> have a thorn-like projection on the ventral surface near the base of the fingers pointing distally downwards (<xref ref-type="bibr" rid="B15">Leclerc and Mahnert 1988</xref>); in <italic><tp:taxon-name><tp:taxon-name-part taxon-name-part-type="genus" reg="Stenohya">S.</tp:taxon-name-part><tp:taxon-name-part taxon-name-part-type="species" reg="curvata">curvata</tp:taxon-name-part></tp:taxon-name></italic>, males have a spine-like projection on the prolateral side of the chelal hand near the base of the fingers, they also have one or two small bulges between the projection and the finger (<xref ref-type="bibr" rid="B32">Zhao et al. 2011</xref>); in <italic><tp:taxon-name><tp:taxon-name-part taxon-name-part-type="genus" reg="Stenohya">S.</tp:taxon-name-part><tp:taxon-name-part taxon-name-part-type="species" reg="meiacantha">meiacantha</tp:taxon-name-part></tp:taxon-name></italic>, males have a spine-like projection on the prolateral side of the chelal hand near the base of the fingers (<xref ref-type="bibr" rid="B28">Yang and Zhang 2013</xref>); in <italic><tp:taxon-name><tp:taxon-name-part taxon-name-part-type="genus" reg="Stenohya">S.</tp:taxon-name-part><tp:taxon-name-part taxon-name-part-type="species" reg="bicornuta">bicornuta</tp:taxon-name-part></tp:taxon-name></italic>, the male chelal hand has a projection on the prolateral surface near the base of the fingers, and this projection with two horn-like bulges at the top (<xref ref-type="bibr" rid="B10">Guo et al. 2019</xref>); in <italic><tp:taxon-name><tp:taxon-name-part taxon-name-part-type="genus" reg="Stenohya">S.</tp:taxon-name-part><tp:taxon-name-part taxon-name-part-type="species" reg="dongtianensis">dongtianensis</tp:taxon-name-part></tp:taxon-name></italic>, the male pedipalpal femur with one distal tubercle on the prolateral surface, chelal hand with 14 large tooth-shaped tubercles in the middle (retrolateral view) (<xref ref-type="bibr" rid="B16">Li and Shi 2023</xref>); in <italic><tp:taxon-name><tp:taxon-name-part taxon-name-part-type="genus" reg="Stenohya">S.</tp:taxon-name-part><tp:taxon-name-part taxon-name-part-type="species" reg="jiahensis">jiahensis</tp:taxon-name-part></tp:taxon-name></italic>, the male pedipalpal femur with one distal tubercle (many small bulges) and one basal tubercle on prolateral surface, chelal hand with 42 tooth-shaped tubercles (retrolateral view) (<xref ref-type="bibr" rid="B16">Li and Shi 2023</xref>); while in <italic><tp:taxon-name><tp:taxon-name-part taxon-name-part-type="genus" reg="Stenohya">S.</tp:taxon-name-part><tp:taxon-name-part taxon-name-part-type="species" reg="spinata">spinata</tp:taxon-name-part></tp:taxon-name></italic>, males have strong peg-like thorns on the median prolateral surface of the pedipalpal femur and patella, and have 16 or 17 spinous apophyses on the median dorsal side of chelal hand.</p><p>In the genus <italic><tp:taxon-name><tp:taxon-name-part taxon-name-part-type="genus" reg="Stenohya">Stenohya</tp:taxon-name-part></tp:taxon-name></italic>, there are five species that lack descriptions of adult males: <italic>S <tp:taxon-name><tp:taxon-name-part taxon-name-part-type="genus" reg="Stenohya"/><tp:taxon-name-part taxon-name-part-type="species" reg="heros">heros</tp:taxon-name-part></tp:taxon-name></italic> (Beier, 1943) from Central Asia, <italic><tp:taxon-name><tp:taxon-name-part taxon-name-part-type="genus" reg="Stenohya">S.</tp:taxon-name-part><tp:taxon-name-part taxon-name-part-type="species" reg="caelata">caelata</tp:taxon-name-part></tp:taxon-name></italic> (Callaini, 1990) from India, and <italic><tp:taxon-name><tp:taxon-name-part taxon-name-part-type="genus" reg="Stenohya">S.</tp:taxon-name-part><tp:taxon-name-part taxon-name-part-type="species" reg="bomica">bomica</tp:taxon-name-part></tp:taxon-name></italic> from China were named and described from females, while <italic><tp:taxon-name><tp:taxon-name-part taxon-name-part-type="genus" reg="Stenohya">S.</tp:taxon-name-part><tp:taxon-name-part taxon-name-part-type="species" reg="lindbergi">lindbergi</tp:taxon-name-part></tp:taxon-name></italic> (Beier, 1959) from Afghanistan and <italic><tp:taxon-name><tp:taxon-name-part taxon-name-part-type="genus" reg="Stenohya">S.</tp:taxon-name-part><tp:taxon-name-part taxon-name-part-type="species" reg="vietnamensis">vietnamensis</tp:taxon-name-part></tp:taxon-name></italic> from Vietnam were named and described from tritonymphs. <italic><tp:taxon-name><tp:taxon-name-part taxon-name-part-type="genus" reg="Stenohya">Stenohya</tp:taxon-name-part><tp:taxon-name-part taxon-name-part-type="species" reg="spinata">spinata</tp:taxon-name-part></tp:taxon-name></italic> can be easily distinguished from them by having a triangular epistome (<italic><tp:taxon-name><tp:taxon-name-part taxon-name-part-type="genus" reg="Stenohya">S.</tp:taxon-name-part><tp:taxon-name-part taxon-name-part-type="species" reg="vietnamensis">vietnamensis</tp:taxon-name-part></tp:taxon-name></italic> without epistome) (<xref ref-type="bibr" rid="B3">Beier 1967</xref>; <xref ref-type="bibr" rid="B11">Harvey 1991</xref>); pedipalpal femur with large tubercles (pedipalp smooth in <italic><tp:taxon-name><tp:taxon-name-part taxon-name-part-type="genus" reg="Stenohya">S.</tp:taxon-name-part><tp:taxon-name-part taxon-name-part-type="species" reg="lindbergi">lindbergi</tp:taxon-name-part></tp:taxon-name></italic> and <italic><tp:taxon-name><tp:taxon-name-part taxon-name-part-type="genus" reg="Stenohya">S.</tp:taxon-name-part><tp:taxon-name-part taxon-name-part-type="species" reg="heros">heros</tp:taxon-name-part></tp:taxon-name></italic>) (<xref ref-type="bibr" rid="B1">Beier 1943</xref>, <xref ref-type="bibr" rid="B2">1959</xref>; <xref ref-type="bibr" rid="B7">Ćurčić 1983</xref>); <italic><abbrev xmlns:xlink="http://www.w3.org/1999/xlink" xlink:title="interior subterminal" id="ABBRID0E2AAG" xlink:type="simple">ist</abbrev></italic> located at the distal fourth of the fixed chelal finger, distinctly closer to <italic>it</italic> (<italic><abbrev xmlns:xlink="http://www.w3.org/1999/xlink" xlink:title="interior subterminal" id="ABBRID0ECBAG" xlink:type="simple">ist</abbrev></italic> mostly halfway between <italic><abbrev xmlns:xlink="http://www.w3.org/1999/xlink" xlink:title="interior basal" id="ABBRID0EHBAG" xlink:type="simple">ib</abbrev></italic> and <italic>it</italic> in <italic><tp:taxon-name><tp:taxon-name-part taxon-name-part-type="genus" reg="Stenohya">S.</tp:taxon-name-part><tp:taxon-name-part taxon-name-part-type="species" reg="caelata">caelata</tp:taxon-name-part></tp:taxon-name></italic>) (<xref ref-type="bibr" rid="B5">Callaini 1990</xref>); <italic><abbrev xmlns:xlink="http://www.w3.org/1999/xlink" xlink:title="sub-basal" id="ABBRID0E4BAG" xlink:type="simple">sb</abbrev></italic> located at the base of movable finger, close to <italic>b</italic> (<italic><abbrev xmlns:xlink="http://www.w3.org/1999/xlink" xlink:title="sub-basal" id="ABBRID0EECAG" xlink:type="simple">sb</abbrev></italic> located near the top of movable finger, close to <italic><abbrev xmlns:xlink="http://www.w3.org/1999/xlink" xlink:title="subterminal" id="ABBRID0EJCAG" xlink:type="simple">st</abbrev></italic> in <italic><tp:taxon-name><tp:taxon-name-part taxon-name-part-type="genus" reg="Stenohya">S.</tp:taxon-name-part><tp:taxon-name-part taxon-name-part-type="species" reg="bomica">bomica</tp:taxon-name-part></tp:taxon-name></italic>) (<xref ref-type="bibr" rid="B31">Zhao and Zhang 2011</xref>).</p></tp:treatment-sec><ref-list><ref id="B15"><mixed-citation xmlns:xlink="http://www.w3.org/1999/xlink" xlink:type="simple"><person-group><name name-style="western"><surname>Leclerc</surname><given-names>P</given-names></name><name name-style="western"><surname>Mahnert</surname><given-names>V</given-names></name></person-group> (<year>1988</year>) <article-title>A new species of the genus <italic><tp:taxon-name><tp:taxon-name-part taxon-name-part-type="genus">Levigatocreagris</tp:taxon-name-part></tp:taxon-name></italic> Ćurčić (<tp:taxon-name><tp:taxon-name-part taxon-name-part-type="order">Pseudoscorpiones</tp:taxon-name-part></tp:taxon-name>: <tp:taxon-name><tp:taxon-name-part taxon-name-part-type="family">Neobisiidae</tp:taxon-name-part></tp:taxon-name>) from Thailand, with remarkable sexual dimorphism.</article-title><source>Bulletin - British Arachnological Society</source><volume>7</volume>: <fpage>273</fpage>–<lpage>277</lpage>.</mixed-citation></ref><ref id="B32"><mixed-citation xmlns:xlink="http://www.w3.org/1999/xlink" xlink:type="simple"><person-group><name name-style="western"><surname>Zhao</surname><given-names>YW</given-names></name><name name-style="western"><surname>Zhang</surname><given-names>F</given-names></name><name name-style="western"><surname>Jia</surname><given-names>Y</given-names></name></person-group> (<year>2011</year>) <article-title>Two new species of the genus <italic><tp:taxon-name><tp:taxon-name-part taxon-name-part-type="genus">Stenohya</tp:taxon-name-part></tp:taxon-name></italic> Beier, 1967 (<tp:taxon-name><tp:taxon-name-part taxon-name-part-type="order">Pseudoscorpiones</tp:taxon-name-part></tp:taxon-name>, <tp:taxon-name><tp:taxon-name-part taxon-name-part-type="family">Neobisiidae</tp:taxon-name-part></tp:taxon-name>) from China.</article-title><source>Zootaxa</source><volume>2834</volume>(<issue>1</issue>): <fpage>57</fpage>–<lpage>64</lpage>. <ext-link xlink:href="10.11646/zootaxa.2834.1.5" ext-link-type="doi" xlink:type="simple">https://doi.org/10.11646/zootaxa.2834.1.5</ext-link></mixed-citation></ref><ref id="B28"><mixed-citation xmlns:xlink="http://www.w3.org/1999/xlink" xlink:type="simple"><person-group><name name-style="western"><surname>Yang</surname><given-names>J</given-names></name><name name-style="western"><surname>Zhang</surname><given-names>F</given-names></name></person-group> (<year>2013</year>) <article-title>Two new species of the genus <italic><tp:taxon-name><tp:taxon-name-part taxon-name-part-type="genus">Stenohya</tp:taxon-name-part></tp:taxon-name></italic> Beier from Yunnan, China (<tp:taxon-name><tp:taxon-name-part taxon-name-part-type="order">Pseudoscorpiones</tp:taxon-name-part></tp:taxon-name><tp:taxon-name><tp:taxon-name-part taxon-name-part-type="family">Neobisiidae</tp:taxon-name-part></tp:taxon-name>).</article-title><source>Acta Zoologica Academiae Scientiarum Hungaricae</source><volume>59</volume>: <fpage>131</fpage>–<lpage>141</lpage>.</mixed-citation></ref><ref id="B10"><mixed-citation xmlns:xlink="http://www.w3.org/1999/xlink" xlink:type="simple"><person-group><name name-style="western"><surname>Guo</surname><given-names>XB</given-names></name><name name-style="western"><surname>Zang</surname><given-names>X</given-names></name><name name-style="western"><surname>Zhang</surname><given-names>F</given-names></name></person-group> (<year>2019</year>) <article-title>Two new <italic><tp:taxon-name><tp:taxon-name-part taxon-name-part-type="genus">Stenohya</tp:taxon-name-part></tp:taxon-name></italic> species (<tp:taxon-name><tp:taxon-name-part taxon-name-part-type="order">Pseudoscorpiones</tp:taxon-name-part></tp:taxon-name>: <tp:taxon-name><tp:taxon-name-part taxon-name-part-type="family">Neobisiidae</tp:taxon-name-part></tp:taxon-name>) from the Gaoligong Mountains, Southwestern China.</article-title><source>Acta Zoologica Academiae Scientiarum Hungaricae</source><volume>65</volume>(<issue>2</issue>): <fpage>95</fpage>–<lpage>105</lpage>. <ext-link xlink:href="10.17109/AZH.65.2.95.2019" ext-link-type="doi" xlink:type="simple">https://doi.org/10.17109/AZH.65.2.95.2019</ext-link></mixed-citation></ref><ref id="B16"><mixed-citation xmlns:xlink="http://www.w3.org/1999/xlink" xlink:type="simple"><person-group><name name-style="western"><surname>Li</surname><given-names>YC</given-names></name><name name-style="western"><surname>Shi</surname><given-names>AM</given-names></name></person-group> (<year>2023</year>) <article-title>Two new species of the pseudoscorpion genus <italic><tp:taxon-name><tp:taxon-name-part taxon-name-part-type="genus">Stenohya</tp:taxon-name-part></tp:taxon-name></italic> (<tp:taxon-name><tp:taxon-name-part taxon-name-part-type="order">Pseudoscorpiones</tp:taxon-name-part></tp:taxon-name>: <tp:taxon-name><tp:taxon-name-part taxon-name-part-type="family">Neobisiidae</tp:taxon-name-part></tp:taxon-name>) from Guangxi Zhuang Autonomous Region, China.</article-title><source>Zootaxa</source><volume>5278</volume>(<issue>2</issue>): <fpage>387</fpage>–<lpage>395</lpage>. <ext-link xlink:href="10.11646/zootaxa.5278.2.11" ext-link-type="doi" xlink:type="simple">https://doi.org/10.11646/zootaxa.5278.2.11</ext-link></mixed-citation></ref><ref id="B3"><mixed-citation xmlns:xlink="http://www.w3.org/1999/xlink" xlink:type="simple"><person-group><name name-style="western"><surname>Beier</surname><given-names>M</given-names></name></person-group> (<year>1967</year>) <article-title>Pseudoscorpione vom kontinentalen Südost-Asien.</article-title><source>Pacific Insects</source><volume>9</volume>: <fpage>341</fpage>–<lpage>369</lpage>.</mixed-citation></ref><ref id="B11"><mixed-citation xmlns:xlink="http://www.w3.org/1999/xlink" xlink:type="simple"><person-group><name name-style="western"><surname>Harvey</surname><given-names>MS</given-names></name></person-group> (<year>1991</year>) <article-title>Notes on the genera <italic><tp:taxon-name><tp:taxon-name-part taxon-name-part-type="genus">Parahya</tp:taxon-name-part></tp:taxon-name></italic> Beier and <italic><tp:taxon-name><tp:taxon-name-part taxon-name-part-type="genus">Stenohya</tp:taxon-name-part></tp:taxon-name></italic> Beier (<tp:taxon-name><tp:taxon-name-part taxon-name-part-type="order">Pseudoscorpionida</tp:taxon-name-part></tp:taxon-name>: <tp:taxon-name><tp:taxon-name-part taxon-name-part-type="family">Neobisiidae</tp:taxon-name-part></tp:taxon-name>).</article-title><source>Bulletin - British Arachnological Society</source><volume>8</volume>: <fpage>288</fpage>–<lpage>292</lpage>.</mixed-citation></ref><ref id="B1"><mixed-citation xmlns:xlink="http://www.w3.org/1999/xlink" xlink:type="simple"><person-group><name name-style="western"><surname>Beier</surname><given-names>M</given-names></name></person-group> (<year>1943</year>) <article-title>Neue Pseudoskorpione aus West-, Zentral- und Ostasien.</article-title><source>Annalen des Naturhistorischen Museums in Wien</source><volume>53</volume>: <fpage>74</fpage>–<lpage>81</lpage>.</mixed-citation></ref><ref id="B2"><mixed-citation xmlns:xlink="http://www.w3.org/1999/xlink" xlink:type="simple"><person-group><name name-style="western"><surname>Beier</surname><given-names>M</given-names></name></person-group> (<year>1959</year>) <article-title>Zur Kenntnis der Pseudoscorpioniden-Fauna Afghanistans. Zoologische Jahrbucher.</article-title><source>Abteilung fur Systematik, Ökologie und Geographie der Tiere</source><volume>87</volume>: <fpage>257</fpage>–<lpage>282</lpage>.</mixed-citation></ref><ref id="B7"><mixed-citation xmlns:xlink="http://www.w3.org/1999/xlink" xlink:type="simple"><person-group><name name-style="western"><surname>Ćurčić</surname><given-names>BPM</given-names></name></person-group> (<year>1983</year>) <article-title>A revision of some Asian species of <italic><tp:taxon-name><tp:taxon-name-part taxon-name-part-type="genus">Microcreagris</tp:taxon-name-part></tp:taxon-name></italic> Balzan, 1892 (<tp:taxon-name><tp:taxon-name-part taxon-name-part-type="family">Neobisiidae</tp:taxon-name-part></tp:taxon-name>, <tp:taxon-name><tp:taxon-name-part taxon-name-part-type="order">Pseudoscorpiones</tp:taxon-name-part></tp:taxon-name>).</article-title><source>Bulletin - British Arachnological Society</source><volume>6</volume>: <fpage>23</fpage>–<lpage>36</lpage>.</mixed-citation></ref><ref id="B5"><mixed-citation xmlns:xlink="http://www.w3.org/1999/xlink" xlink:type="simple"><person-group><name name-style="western"><surname>Callaini</surname><given-names>G</given-names></name></person-group> (<year>1990</year>) <article-title>A new <italic><tp:taxon-name><tp:taxon-name-part taxon-name-part-type="genus">Levigatocreagris</tp:taxon-name-part></tp:taxon-name></italic> Ćurčić from northern India (<tp:taxon-name><tp:taxon-name-part taxon-name-part-type="class">Arachnida</tp:taxon-name-part></tp:taxon-name>, <tp:taxon-name><tp:taxon-name-part taxon-name-part-type="order">Pseudoscorpionida</tp:taxon-name-part></tp:taxon-name>). Notulae Chernetologicae XXX.</article-title><source>Revue Arachnologique</source><volume>9</volume>: <fpage>57</fpage>–<lpage>62</lpage>.</mixed-citation></ref><ref id="B31"><mixed-citation xmlns:xlink="http://www.w3.org/1999/xlink" xlink:type="simple"><person-group><name name-style="western"><surname>Zhao</surname><given-names>YW</given-names></name><name name-style="western"><surname>Zhang</surname><given-names>F</given-names></name></person-group> (<year>2011</year>) <article-title>A new species of the genus <italic><tp:taxon-name><tp:taxon-name-part taxon-name-part-type="genus">Stenohya</tp:taxon-name-part></tp:taxon-name></italic> Beier, 1967 (<tp:taxon-name><tp:taxon-name-part taxon-name-part-type="order">Pseudoscorpiones</tp:taxon-name-part></tp:taxon-name>: <tp:taxon-name><tp:taxon-name-part taxon-name-part-type="family">Neobisiidae</tp:taxon-name-part></tp:taxon-name>) from China.</article-title><source>Journal of Hebei University Natural Science Edition</source><volume>31</volume>(<issue>1</issue>): <fpage>299</fpage>–<lpage>303</lpage>. <ext-link xlink:href="10.11646/zootaxa.2834.1.5" ext-link-type="doi" xlink:type="simple">https://doi.org/10.11646/zootaxa.2834.1.5</ext-link></mixed-citation></ref></ref-list></tp:taxon-treatment>
