# Supplementary material for: ﻿Description of two Stenohya species from China (Pseudoscorpiones, Neobisiidae), with comments on the exaggerated sexual dimorphic pedipalp in this genus
Source: Zookeys. 2023 Jul 26;1172:217–37. doi: 10.3897/zookeys.1172.104773 (PMC10398563; doi:10.3897/zookeys.1172.104773)
Supplement: XML Treatment for Stenohya huangi [file zookeys.1172.104773-treatment2.xml]

<!DOCTYPE tp:taxon-treatment
  PUBLIC "-//TaxonX//DTD Taxonomic Treatment Publishing DTD v0 20100105//EN" "tax-treatment-NSO.dtd">
<tp:taxon-treatment xmlns:tp="http://www.plazi.org/taxpub"><tp:treatment-meta><kwd-group><label>Taxon classification</label><kwd>
              <named-content content-type="kingdom">Animalia</named-content>
            </kwd><kwd>
              <named-content content-type="order">Pseudoscorpiones</named-content>
            </kwd><kwd>
              <named-content content-type="family">Neobisiidae</named-content>
            </kwd></kwd-group><mixed-citation publication-type="journal"><person-group><name><surname>Zhan</surname><given-names>Nana</given-names></name><name><surname>Feng</surname><given-names>Zegang</given-names></name><name><surname>Guo</surname><given-names>Xiangbo</given-names></name><name><surname>Zhang</surname><given-names>Feng</given-names></name></person-group><article-title>﻿Description of two <italic><tp:taxon-name><tp:taxon-name-part taxon-name-part-type="genus" reg="Stenohya">Stenohya</tp:taxon-name-part></tp:taxon-name></italic> species from China (<tp:taxon-name><tp:taxon-name-part taxon-name-part-type="order">Pseudoscorpiones</tp:taxon-name-part></tp:taxon-name>, <tp:taxon-name><tp:taxon-name-part taxon-name-part-type="family">Neobisiidae</tp:taxon-name-part></tp:taxon-name>), with comments on the exaggerated sexual dimorphic pedipalp in this genus</article-title><source>Zookeys</source><day>26</day><month>07</month><year>2023</year><volume>1172</volume><fpage>217</fpage><lpage>237</lpage><pub-id pub-id-type="doi">10.3897/zookeys.1172.104773</pub-id></mixed-citation></tp:treatment-meta><tp:nomenclature><label>﻿</label><tp:taxon-name>
            <object-id xmlns:xlink="http://www.w3.org/1999/xlink" content-type="arpha" xlink:type="simple">4AA74E3B-DCD0-5F0F-9873-EFBC31D6179A</object-id>
            <tp:taxon-name-part taxon-name-part-type="genus" reg="Stenohya">Stenohya</tp:taxon-name-part>
            <tp:taxon-name-part taxon-name-part-type="species" reg="huangi">huangi</tp:taxon-name-part>
          </tp:taxon-name><tp:taxon-authority>Hu &amp; Zhang, 2012</tp:taxon-authority><xref ref-type="fig" rid="F8">Figs 8</xref><xref ref-type="fig" rid="F9">, 9</xref><xref ref-type="fig" rid="F10">, 10</xref><xref ref-type="fig" rid="F11">, 11 Chinese name: 黄氏狭伪蝎</xref></tp:nomenclature><tp:treatment-sec sec-type="material" id="SECID0ESEAG"><title>Material examined.</title><p><bold><italic>Holotype</italic></bold> female (Ps.-<abbrev xmlns:xlink="http://www.w3.org/1999/xlink" content-type="institution" xlink:title="Museum of Hebei University" id="ABBRID0E4EAG" xlink:type="simple">MHBU</abbrev>-FJ750224); 7 males (Ps.-<abbrev xmlns:xlink="http://www.w3.org/1999/xlink" content-type="institution" xlink:title="Museum of Hebei University" id="ABBRID0ECFAG" xlink:type="simple">MHBU</abbrev>-FJ2018040401–07), 4 females (Ps.-<abbrev xmlns:xlink="http://www.w3.org/1999/xlink" content-type="institution" xlink:title="Museum of Hebei University" id="ABBRID0EHFAG" xlink:type="simple">MHBU</abbrev>- FJ2018040408–11), China: Fujian Province, Fuzhou City, Gushan Mountain [<named-content xmlns:xlink="http://www.w3.org/1999/xlink" content-type="dwc:verbatimCoordinates" xlink:type="simple"><named-content content-type="geo-json" specific-use="{&#34;type&#34;:&#34;Point&#34;,&#34;coordinates&#34;:[119.374444,26.094167]}" id="NCID0EPFAG" xlink:type="simple">26°5'39"N, 119°22'28"E</named-content></named-content>], alt. 177m, 4 April 2018, collected from leaf litter, Xiangbo Guo, Weitong Wang and Xiao Zang leg.</p></tp:treatment-sec><tp:treatment-sec sec-type="Revised diagnosis" id="SECID0EUFAG"><title>Revised diagnosis.</title><p>Small body size; pedipalpal femur straight with tubercles on the median prolateral position (Figs <xref ref-type="fig" rid="F9">9K</xref>, <xref ref-type="fig" rid="F10">10D</xref>); male pedipalpal femur 7.64–7.96 (female 6.07–6.14), patella 6.32–6.45 (female 4.70–4.83), chela (with pedicel) 5.23–5.48 (female 4.26–4.56), chela (without pedicel) 4.98–5.19 (female 4.03–4.39) times longer than broad; male movable chelal finger with 30–33 (female 46–51) teeth situated at median to distal position (Figs <xref ref-type="fig" rid="F9">9I</xref>, <xref ref-type="fig" rid="F10">10C</xref>, <xref ref-type="fig" rid="F11">11B</xref>).</p></tp:treatment-sec><tp:treatment-sec sec-type="description" id="SECID0EOGAG"><title>Description.</title><p><bold>Adult male</bold>: (Fig. <xref ref-type="fig" rid="F8">8A</xref>).</p><fig id="F8" position="float" orientation="portrait"><object-id xmlns:xlink="http://www.w3.org/1999/xlink" content-type="doi" xlink:type="simple">10.3897/zookeys.1172.104773.figure8</object-id><object-id xmlns:xlink="http://www.w3.org/1999/xlink" content-type="arpha" xlink:type="simple">97AF2E78-B547-51F9-BB6A-9B94B76A68E9</object-id><label>Figure 8.</label><caption><p><italic><tp:taxon-name><tp:taxon-name-part taxon-name-part-type="genus" reg="Stenohya">Stenohya</tp:taxon-name-part><tp:taxon-name-part taxon-name-part-type="species" reg="huangi">huangi</tp:taxon-name-part></tp:taxon-name></italic> Hu &amp; Zhang, 2012 <bold>A</bold> male, dorsal view <bold>B</bold> female, dorsal view. Scale bars: 2 mm.</p></caption><graphic xmlns:xlink="http://www.w3.org/1999/xlink" xlink:href="zookeys-1172-217_article-104773__-g008.jpg" position="float" orientation="portrait" xlink:type="simple" id="oo_884526.jpg"><uri content-type="original_file" xlink:type="simple">https://binary.pensoft.net/fig/884526</uri></graphic></fig><p><bold><italic>Carapace</italic></bold> (Figs <xref ref-type="fig" rid="F9">9A</xref>, <xref ref-type="fig" rid="F10">10A</xref>). Smooth, carapace 1.45–1.55 times longer than broad, with a total of 30–34 setae, including 6–8 near anterior margin and 6–8 near posterior margin; 4 eyes, anterior pair with lens, posterior pair with weak lens; with 2 pair of lyrifissures near the anterior eyes; epistome small and triangular, with rounded apex.</p><fig id="F9" position="float" orientation="portrait"><object-id xmlns:xlink="http://www.w3.org/1999/xlink" content-type="doi" xlink:type="simple">10.3897/zookeys.1172.104773.figure9</object-id><object-id xmlns:xlink="http://www.w3.org/1999/xlink" content-type="arpha" xlink:type="simple">E8CB71EB-AC1B-5B43-A6A5-4AEEE3E58778</object-id><label>Figure 9.</label><caption><p><italic><tp:taxon-name><tp:taxon-name-part taxon-name-part-type="genus" reg="Stenohya">Stenohya</tp:taxon-name-part><tp:taxon-name-part taxon-name-part-type="species" reg="huangi">huangi</tp:taxon-name-part></tp:taxon-name></italic> Hu &amp; Zhang, 2012, male (<bold>A–G</bold>, <bold>I–M</bold>), female (<bold>H</bold>) <bold>A</bold> carapace, dorsal view <bold>B</bold> right chelicera, dorsal view <bold>C</bold> rallum <bold>D</bold> subterminal tarsal seta <bold>E</bold> galea <bold>F</bold> top of movable cheliceral finger, showing galea <bold>G</bold> chaetotaxy of male genital area <bold>H</bold> chaetotaxy of female genital area <bold>I</bold> right chela, lateral view, showing trichobothriotaxy, teeth and venom apparatus <bold>J</bold> right chela, dorsal view <bold>K</bold> right pedipalp, dorsal view (trochanter, femur, and patella) <bold>L</bold> right leg I, lateral view <bold>M</bold> right leg IV, lateral view. Scale bars: 1 mm (<bold>K</bold>); 0.5 mm (<bold>A, I, J, L, M</bold>); 0.25 mm (<bold>B, G, H</bold>); 0.1 mm (<bold>C, E, F</bold>).</p></caption><graphic xmlns:xlink="http://www.w3.org/1999/xlink" xlink:href="zookeys-1172-217_article-104773__-g009.jpg" position="float" orientation="portrait" xlink:type="simple" id="oo_884527.jpg"><uri content-type="original_file" xlink:type="simple">https://binary.pensoft.net/fig/884527</uri></graphic></fig><fig id="F10" position="float" orientation="portrait"><object-id xmlns:xlink="http://www.w3.org/1999/xlink" content-type="doi" xlink:type="simple">10.3897/zookeys.1172.104773.figure10</object-id><object-id xmlns:xlink="http://www.w3.org/1999/xlink" content-type="arpha" xlink:type="simple">94C86FEA-EC43-5971-9792-7C6BE18F9AAE</object-id><label>Figure 10.</label><caption><p><italic><tp:taxon-name><tp:taxon-name-part taxon-name-part-type="genus" reg="Stenohya">Stenohya</tp:taxon-name-part><tp:taxon-name-part taxon-name-part-type="species" reg="huangi">huangi</tp:taxon-name-part></tp:taxon-name></italic> Hu &amp; Zhang, 2012, male (<bold>A–E, G, H</bold>), female (<bold>F</bold>) <bold>A</bold> carapace, dorsal view <bold>B</bold> right chelicera, dorsal view <bold>C</bold> right chela, lateral view <bold>D</bold> right pedipalp, dorsal view <bold>E</bold> male genital area <bold>F</bold> female genital area <bold>G</bold> right leg I, lateral view <bold>H</bold> right leg IV, lateral view. Scale bars: 1 mm (<bold>C, D</bold>); 0.5 mm (<bold>G, H</bold>); 0.2 mm (<bold>A, B, E, F</bold>).</p></caption><graphic xmlns:xlink="http://www.w3.org/1999/xlink" xlink:href="zookeys-1172-217_article-104773__-g010.jpg" position="float" orientation="portrait" xlink:type="simple" id="oo_884528.jpg"><uri content-type="original_file" xlink:type="simple">https://binary.pensoft.net/fig/884528</uri></graphic></fig><fig id="F11" position="float" orientation="portrait"><object-id xmlns:xlink="http://www.w3.org/1999/xlink" content-type="doi" xlink:type="simple">10.3897/zookeys.1172.104773.figure11</object-id><object-id xmlns:xlink="http://www.w3.org/1999/xlink" content-type="arpha" xlink:type="simple">0752DC57-67F6-5BE3-9A1B-EEF278EDA4CC</object-id><label>Figure 11.</label><caption><p><italic><tp:taxon-name><tp:taxon-name-part taxon-name-part-type="genus" reg="Stenohya">Stenohya</tp:taxon-name-part><tp:taxon-name-part taxon-name-part-type="species" reg="huangi">huangi</tp:taxon-name-part></tp:taxon-name></italic> Hu &amp; Zhang, 2012, holotype female <bold>A</bold> dorsal view (chelicerae, left palp, left legI, leg IV and right leg III removed) <bold>B</bold> left chela, lateral view. Scale bars: 2mm (<bold>A</bold>); 0.5 mm (<bold>B</bold>).</p></caption><graphic xmlns:xlink="http://www.w3.org/1999/xlink" xlink:href="zookeys-1172-217_article-104773__-g011.jpg" position="float" orientation="portrait" xlink:type="simple" id="oo_884529.jpg"><uri content-type="original_file" xlink:type="simple">https://binary.pensoft.net/fig/884529</uri></graphic></fig><p><bold><italic>Chelicera</italic></bold> (Figs <xref ref-type="fig" rid="F9">9B</xref>, <xref ref-type="fig" rid="F10">10B</xref>). Hand with 7 setae and 2 lyrifissures, movable finger with 1 seta situated submedially; fixed finger with 17–19 teeth; movable finger with 11–16 teeth; serrula exterior with 40–44 lamellae; serrula interior with 29 or 30 lamellae; galea elongated, divided into 2 main branches, 1 branch is secondarily divided into 3 terminal branches, while the other is divided into 2 or 3 branches (Fig. <xref ref-type="fig" rid="F9">9E, F</xref>); rallum consisting of 8 blades, all with anteriorly directed spinules, the basal-most blade shortest (Fig. <xref ref-type="fig" rid="F9">9C</xref>).</p><p><bold><italic>Pedipalps</italic></bold> (Figs <xref ref-type="fig" rid="F9">9I–K</xref>, <xref ref-type="fig" rid="F10">10C, D</xref>). Pedipalps long and slender (Fig. <xref ref-type="fig" rid="F10">10D</xref>). Apex of pedipalpal coxa rounded, with 4 long setae; femur straight, with tubercles on the median prolateral position, the other sections smooth; patella claviform, smooth; chelal fingers long and slender (Figs <xref ref-type="fig" rid="F9">9J, K</xref>, <xref ref-type="fig" rid="F10">10C, D</xref>). Trochanter 2.21–2.35, femur 7.64–7.96, patella 6.32–6.45, chela (with pedicel) 5.23–5.48, chela (without pedicel) 4.98–5.19 times longer than broad, movable finger 1.32–1.43 times longer than hand (with pedicel). Fixed chelal finger with 8, movable finger with 4 trichobothria: <italic><abbrev xmlns:xlink="http://www.w3.org/1999/xlink" xlink:title="exterior basal" id="ABBRID0EKOAG" xlink:type="simple">eb</abbrev></italic>, <italic><abbrev xmlns:xlink="http://www.w3.org/1999/xlink" xlink:title="exterior subbasal" id="ABBRID0EPOAG" xlink:type="simple">esb</abbrev></italic>, <italic><abbrev xmlns:xlink="http://www.w3.org/1999/xlink" xlink:title="interior basal" id="ABBRID0EUOAG" xlink:type="simple">ib</abbrev></italic>, and <italic><abbrev xmlns:xlink="http://www.w3.org/1999/xlink" xlink:title="interior subbasal" id="ABBRID0EZOAG" xlink:type="simple">isb</abbrev></italic> located basally of fixed chelal finger, <italic><abbrev xmlns:xlink="http://www.w3.org/1999/xlink" xlink:title="exterior subterminal" id="ABBRID0E5OAG" xlink:type="simple">est</abbrev></italic>, <italic>et</italic>, and <italic>it</italic> situated distally of fixed chelal finger, <italic><abbrev xmlns:xlink="http://www.w3.org/1999/xlink" xlink:title="interior subterminal" id="ABBRID0EHPAG" xlink:type="simple">ist</abbrev></italic> situated midway between <italic><abbrev xmlns:xlink="http://www.w3.org/1999/xlink" xlink:title="interior subbasal" id="ABBRID0EMPAG" xlink:type="simple">isb</abbrev></italic> and <italic>it</italic>, nearer to <italic>it</italic> than to <italic><abbrev xmlns:xlink="http://www.w3.org/1999/xlink" xlink:title="interior subbasal" id="ABBRID0EVPAG" xlink:type="simple">isb</abbrev></italic>, <italic>b</italic> and <italic><abbrev xmlns:xlink="http://www.w3.org/1999/xlink" xlink:title="sub-basal" id="ABBRID0E3PAG" xlink:type="simple">sb</abbrev></italic> closer to each other situated on the basal half, and <italic><abbrev xmlns:xlink="http://www.w3.org/1999/xlink" xlink:title="subterminal" id="ABBRID0EBQAG" xlink:type="simple">st</abbrev></italic> and <italic>t</italic> closer to each other situated on the distal half of the movable finger (Figs <xref ref-type="fig" rid="F9">9I</xref>, <xref ref-type="fig" rid="F10">10C</xref>); venom apparatus present only in fixed chelal finger, venom duct short (Fig. <xref ref-type="fig" rid="F9">9I</xref>); fixed finger with 71–77 pointed teeth, staggered arrangement of small and large teeth; movable finger with 30–33 teeth situated at median to distal position, rounded at median position, while pointed at distal position.</p><p><bold><italic>Abdomen.</italic></bold> Pleural membrane granulated. Tergites and sternites undivided, tergal chaetotaxy (I–XI): 4–7:8–10:10–11:10–11:12–13:11–14:11–17:11–14:11–12:10–11:10, sternal chaetotaxy (IV–XI): 26–27:23–28:32–39:38–42:30–39:16–22:16–18:6. sternites VI–VIII with 13–14 medial scattered glandular setae, sternites VI–X with 2 lyrifissures, anal cone with 2 dorsal and 2 ventral setae. Genital area (Figs <xref ref-type="fig" rid="F9">9G</xref>, <xref ref-type="fig" rid="F10">10E</xref>): sternite II with total of 26–29 setae and 2 lyrifissures; sternite III with a row of 47–51 setae and 2 lyrifissures.</p><p><bold><italic>Legs</italic></bold> (Figs <xref ref-type="fig" rid="F9">9L, M</xref>, <xref ref-type="fig" rid="F10">10G, H</xref>). Legs typical, long and sinewy. Leg I: femur 6.20–6.57, patella 4.27–4.64, tibia 5.50–5.75, basitarsus 4.90–5.11, telotarsus 5.33–5.56 times longer than deep; femur 1.42–1.52 times longer than patella, telotarsus 1.02–1.09 times longer than basitarsus. Leg IV: femur + patella 6.57–6.91, tibia 8.93–10.00, basitarsus 6.00–6.44, telotarsus 7.44–7.78 times longer than deep, telotarsus 1.16–1.19 times longer than basitarsus; basitarsus with 2 tactile setae (TS = 0.12–0.14, 0.86–0.87), telotarsus with 3 tactile setae (TS = 0.13–0.22, 0.29–0.39, 0.58–0.60); subterminal tarsal seta bifurcate (Fig. <xref ref-type="fig" rid="F9">9D</xref>). Arolium not divided, shorter than the slender and simple claws.</p><p><bold>Adult female</bold> (Fig. <xref ref-type="fig" rid="F8">8B</xref>): Mostly same as males, except where noted.</p><p><bold><italic>Carapace.</italic></bold> Smooth, carapace 1.33–1.49 times longer than broad, with a total of 32–36 setae, including 7–9 near anterior margin and 7–9 near posterior margin; with 2 pair lyrifissures near the anterior eyes.</p><p><bold><italic>Chelicera.</italic></bold> Fixed finger with 23 teeth; movable finger with 11 teeth; serrula exterior with 36–39 lamellae; serrula interior with 35–39 lamellae; galea elongated and divided into 2 main branches, each branch secondarily divided into 3 terminal branches.</p><p><bold><italic>Pedipalps.</italic></bold> Trochanter 1.97–2.10, femur 6.07–6.14, patella 4.70–4.83, chela (with pedicel) 4.26–4.56, chela (without pedicel) 4.03–4.39 times longer than broad, movable finger 1.14–1.30 times longer than hand (with pedicel). Fixed finger with 63–69 pointed teeth; movable finger with 46–51 teeth situated at median to distal position, rounded at median position, while pointed at distal position.</p><p><bold><italic>Abdomen.</italic></bold> Tergal chaetotaxy (I–XI): 4–6:9–10:10–11:10:11–12:11–13:11–12:11–12:11:10–11:8–11, sternal chaetotaxy (IV–XI): 24–27:21–26:20–27:23–29:22–25:20–22:15–18:6. sternites VI–VIII with 2 medial scattered glandular setae. Genital area (Figs <xref ref-type="fig" rid="F9">9H</xref>, <xref ref-type="fig" rid="F10">10F</xref>): sternite II with total of 23–30 setae and 2 lyrifissures; sternite III with a row of 35–48 setae and 2 lyrifissures.</p><p><bold><italic>Legs.</italic></bold> Leg I: femur 5.93–6.21, patella 3.80–4.38, tibia 5.17–5.73, basitarsus 4.67–5.00, telotarsus 5.11–5.56 times longer than deep; femur 1.42–1.52 times longer than patella, telotarsus 1.09–1.11 times longer than basitarsus. Leg IV: femur + patella 5.18–6.46, tibia 8.40–8.86, basitarsus 5.18–5.50, telotarsus 6.50–7.10 times longer than deep; telotarsus 1.18–1.21 times longer than basitarsus; basitarsus with 2 tactile setae (TS = 0.13–0.16, 0.86–0.89), telotarsus with 3 tactile setae (TS = 0.14–0.19, 0.33–0.38, 0.56–0.58); subterminal tarsal seta bifurcate.</p></tp:treatment-sec><tp:treatment-sec sec-type="description" id="SECID0EITAG"><title>Measurements</title><p>
            <bold>(in mm; length/breadth or, for legs, length/depth).</bold>
          </p><p><bold>Male</bold>. Body length 3.16–3.62. Carapace 1.10–1.17/0.73–0.80. Pedipalpal trochanter 0.61–0.67/0.26–0.30, femur 1.91–2.05/0.24–0.26, patella 1.77–1.87/0.28–0.29, chela (with pedicel) 2.52–2.77/0.46–0.53, chela (without pedicel) 2.38–2.64/0.46–0.53, hand length (without pedicel) 1.00–1.15, moveable finger length 1.43–1.52. Leg I: trochanter 0.32–0.35/0.21–0.22, femur 0.92–0.99/0.14–0.16, patella 0.64–0.65/0.14–0.15, tibia 0.66–0.74/0.12–0.13, basitarsus 0.45–0.49/0.09–0.10, telotarsus 0.48–0.50/0.09. Leg IV: trochanter 0.58–0.62/0.20–0.21, femur + patella 1.48–1.59/0.22–0.23, tibia 1.23–1.30/0.13–0.14, basitarsus 0.58–0.60/0.09–0.10, telotarsus 0.67–0.70/0.09.</p><p><bold>Female.</bold> Body length 4.46–5.01. Carapace 1.16–1.19/0.80–0.89. Pedipalpal trochanter 0.59–0.61/0.29–0.30, femur 1.70–1.72/0.28, patella 1.41–1.45/0.30, chela (with pedicel) 2.46–2.61/0.54–0.58, chela (without pedicel) 2.34–2.50/0.54–0.58, hand length (without pedicel) 1.03–1.11, moveable finger length 1.24–1.41. Leg I: trochanter 0.31–0.34/0.22–0.23, femur 0.85–0.89/0.14–0.15, patella 0.57–0.59/0.13–0.15, tibia 0.62–0.66/0.11–0.12, basitarsus 0.42–0.45/0.09, telotarsus 0.46–0.5/0.09. Leg IV: trochanter 0.63–0.66/0.22–0.23, femur + patella 1.45–1.55/0.24–0.28, tibia 1.24–1.28/0.14–0.15, basitarsus 0.55–0.59/0.10–0.11, telotarsus 0.65–0.71/0.10.</p></tp:treatment-sec><tp:treatment-sec sec-type="distribution" id="SECID0EYTAG"><title>Distribution.</title><p>China (Fujian).</p></tp:treatment-sec><tp:treatment-sec sec-type="remarks" id="SECID0E4TAG"><title>Remarks.</title><p><italic><tp:taxon-name><tp:taxon-name-part taxon-name-part-type="genus" reg="Stenohya">Stenohya</tp:taxon-name-part><tp:taxon-name-part taxon-name-part-type="species" reg="huangi">huangi</tp:taxon-name-part></tp:taxon-name></italic> was described from a single female specimen by <xref ref-type="bibr" rid="B13">Hu and Zhang (2012)</xref>. Although one of the original diagnostic characters is the presence of about 30 teeth on the movable chelal finger (<xref ref-type="bibr" rid="B13">Hu and Zhang 2012</xref>), we found a total of 47 teeth after inspection of the holotype. The most basal 14 teeth are rounded, while the other teeth have pointed tops (Fig. <xref ref-type="fig" rid="F11">11B</xref>). Herein, we describe more specimens of <italic><tp:taxon-name><tp:taxon-name-part taxon-name-part-type="genus" reg="Stenohya">S.</tp:taxon-name-part><tp:taxon-name-part taxon-name-part-type="species" reg="huangi">huangi</tp:taxon-name-part></tp:taxon-name></italic> from the type locality (Gushan Mountain in Fuzhou City, Fujian Province, China), including seven adult males, which allows the first description and illustrations of the male. Like some other species of <italic><tp:taxon-name><tp:taxon-name-part taxon-name-part-type="genus" reg="Stenohya">Stenohya</tp:taxon-name-part></tp:taxon-name></italic>, <italic><tp:taxon-name><tp:taxon-name-part taxon-name-part-type="genus" reg="Stenohya">S.</tp:taxon-name-part><tp:taxon-name-part taxon-name-part-type="species" reg="huangi">huangi</tp:taxon-name-part></tp:taxon-name></italic> have sexually dimorphic pedipalps in which males have thinner pedipalps than females. Based on the holotype and the new specimens, we refine the diagnosis of <italic><tp:taxon-name><tp:taxon-name-part taxon-name-part-type="genus" reg="Stenohya">S.</tp:taxon-name-part><tp:taxon-name-part taxon-name-part-type="species" reg="huangi">huangi</tp:taxon-name-part></tp:taxon-name></italic>.</p><p>Males of <italic><tp:taxon-name><tp:taxon-name-part taxon-name-part-type="genus" reg="Stenohya">S.</tp:taxon-name-part><tp:taxon-name-part taxon-name-part-type="species" reg="huangi">huangi</tp:taxon-name-part></tp:taxon-name></italic> have fewer teeth on the movable chelal finger and very slender pedipalps without apophyses. They can be easily separated from the males of other <italic><tp:taxon-name><tp:taxon-name-part taxon-name-part-type="genus" reg="Stenohya">Stenohya</tp:taxon-name-part></tp:taxon-name></italic> species with unarmed pedipalps, by the number of teeth on the movable chelal finger, and the proportions of pedipalpal femur and patella (Table <xref ref-type="table" rid="T1">1</xref>).</p><table-wrap id="T1" position="float" orientation="portrait"><label>Table 1.</label><caption><p>Numbers of teeth on movable chelal finger and proportions of pedipalpal femur and patella in male <italic><tp:taxon-name><tp:taxon-name-part taxon-name-part-type="genus" reg="Stenohya">Stenohya</tp:taxon-name-part></tp:taxon-name></italic> species without apophyses on pedipalps.</p></caption><table id="TID0EVKBG" rules="all"><tbody><tr><th rowspan="1" colspan="1">Species</th><th rowspan="1" colspan="1">Numbers of teeth on movable chelal finger</th><th rowspan="1" colspan="1">Proportions of pedipalpal femur (length/breadth)</th><th rowspan="1" colspan="1">Proportions of pedipalpal patella (length/breadth)</th><th rowspan="1" colspan="1">References</th></tr><tr><td rowspan="1" colspan="1">
                    <italic>
                      <tp:taxon-name><tp:taxon-name-part taxon-name-part-type="genus" reg="Stenohya">S.</tp:taxon-name-part><tp:taxon-name-part taxon-name-part-type="species" reg="arcuata">arcuata</tp:taxon-name-part></tp:taxon-name>
                    </italic>
                  </td><td rowspan="1" colspan="1">120–124</td><td rowspan="1" colspan="1">5.44–5.56</td><td rowspan="1" colspan="1">3.38–3.49</td><td rowspan="1" colspan="1">
                    <xref ref-type="bibr" rid="B10">Guo et al. (2019)</xref>
                  </td></tr><tr><td rowspan="1" colspan="1">
                    <italic>
                      <tp:taxon-name><tp:taxon-name-part taxon-name-part-type="genus" reg="Stenohya">S.</tp:taxon-name-part><tp:taxon-name-part taxon-name-part-type="species" reg="gruberi">gruberi</tp:taxon-name-part></tp:taxon-name>
                    </italic>
                  </td><td rowspan="1" colspan="1">–</td><td rowspan="1" colspan="1">4.77</td><td rowspan="1" colspan="1">3.30</td><td rowspan="1" colspan="1">
                    <xref ref-type="bibr" rid="B7">Ćurčić (1983)</xref>
                  </td></tr><tr><td rowspan="1" colspan="1">
                    <italic>
                      <tp:taxon-name><tp:taxon-name-part taxon-name-part-type="genus" reg="Stenohya">S.</tp:taxon-name-part><tp:taxon-name-part taxon-name-part-type="species" reg="hainanensis">hainanensis</tp:taxon-name-part></tp:taxon-name>
                    </italic>
                  </td><td rowspan="1" colspan="1">93–100</td><td rowspan="1" colspan="1">5.00–5.52</td><td rowspan="1" colspan="1">3.44–3.71</td><td rowspan="1" colspan="1">
                    <xref ref-type="bibr" rid="B9">Guo and Zhang (2016)</xref>
                  </td></tr><tr><td rowspan="1" colspan="1">
                    <bold>
                      <italic>
                        <tp:taxon-name><tp:taxon-name-part taxon-name-part-type="genus" reg="Stenohya">S.</tp:taxon-name-part><tp:taxon-name-part taxon-name-part-type="species" reg="huangi">huangi</tp:taxon-name-part></tp:taxon-name>
                      </italic>
                    </bold>
                  </td><td rowspan="1" colspan="1">
                    <bold>30–33</bold>
                  </td><td rowspan="1" colspan="1">
                    <bold>7.64–7.96</bold>
                  </td><td rowspan="1" colspan="1">
                    <bold>6.32–6.45</bold>
                  </td><td rowspan="1" colspan="1">present paper</td></tr><tr><td rowspan="1" colspan="1">
                    <italic>
                      <tp:taxon-name><tp:taxon-name-part taxon-name-part-type="genus" reg="Stenohya">S.</tp:taxon-name-part><tp:taxon-name-part taxon-name-part-type="species" reg="kashmirensis">kashmirensis</tp:taxon-name-part></tp:taxon-name>
                    </italic>
                  </td><td rowspan="1" colspan="1">70</td><td rowspan="1" colspan="1">4.90</td><td rowspan="1" colspan="1">2.60</td><td rowspan="1" colspan="1">
                    <xref ref-type="bibr" rid="B20">Schawaller (1988)</xref>
                  </td></tr><tr><td rowspan="1" colspan="1">
                    <italic>
                      <tp:taxon-name><tp:taxon-name-part taxon-name-part-type="genus" reg="Stenohya">S.</tp:taxon-name-part><tp:taxon-name-part taxon-name-part-type="species" reg="mahnerti">mahnerti</tp:taxon-name-part></tp:taxon-name>
                    </italic>
                  </td><td rowspan="1" colspan="1">90</td><td rowspan="1" colspan="1">4.40</td><td rowspan="1" colspan="1">3.20</td><td rowspan="1" colspan="1">
                    <xref ref-type="bibr" rid="B21">Schawaller (1994)</xref>
                  </td></tr><tr><td rowspan="1" colspan="1">
                    <italic>
                      <tp:taxon-name><tp:taxon-name-part taxon-name-part-type="genus" reg="Stenohya">S.</tp:taxon-name-part><tp:taxon-name-part taxon-name-part-type="species" reg="martensi">martensi</tp:taxon-name-part></tp:taxon-name>
                    </italic>
                  </td><td rowspan="1" colspan="1">87</td><td rowspan="1" colspan="1">6.70</td><td rowspan="1" colspan="1">5.60</td><td rowspan="1" colspan="1">
                    <xref ref-type="bibr" rid="B19">Schawaller (1987)</xref>
                  </td></tr><tr><td rowspan="1" colspan="1">
                    <italic>
                      <tp:taxon-name><tp:taxon-name-part taxon-name-part-type="genus" reg="Stenohya">S.</tp:taxon-name-part><tp:taxon-name-part taxon-name-part-type="species" reg="pengae">pengae</tp:taxon-name-part></tp:taxon-name>
                    </italic>
                  </td><td rowspan="1" colspan="1">45–47</td><td rowspan="1" colspan="1">6.79–7.20</td><td rowspan="1" colspan="1">6.17–6.25</td><td rowspan="1" colspan="1">
                    <xref ref-type="bibr" rid="B13">Hu and Zhang (2012)</xref>
                  </td></tr><tr><td rowspan="1" colspan="1">
                    <italic>
                      <tp:taxon-name><tp:taxon-name-part taxon-name-part-type="genus" reg="Stenohya">S.</tp:taxon-name-part><tp:taxon-name-part taxon-name-part-type="species" reg="setulosa">setulosa</tp:taxon-name-part></tp:taxon-name>
                    </italic>
                  </td><td rowspan="1" colspan="1">76–89</td><td rowspan="1" colspan="1">5.15–5.19</td><td rowspan="1" colspan="1">3.28–3.39</td><td rowspan="1" colspan="1">
                    <xref ref-type="bibr" rid="B9">Guo and Zhang (2016)</xref>
                  </td></tr><tr><td rowspan="1" colspan="1">
                    <italic>
                      <tp:taxon-name><tp:taxon-name-part taxon-name-part-type="genus" reg="Stenohya">S.</tp:taxon-name-part><tp:taxon-name-part taxon-name-part-type="species" reg="tengchongensis">tengchongensis</tp:taxon-name-part></tp:taxon-name>
                    </italic>
                  </td><td rowspan="1" colspan="1">92</td><td rowspan="1" colspan="1">4.14–4.43</td><td rowspan="1" colspan="1">2.40–2.75</td><td rowspan="1" colspan="1">
                    <xref ref-type="bibr" rid="B28">Yang and Zhang (2013)</xref>
                  </td></tr><tr><td rowspan="1" colspan="1">
                    <italic>
                      <tp:taxon-name><tp:taxon-name-part taxon-name-part-type="genus" reg="Stenohya">S.</tp:taxon-name-part><tp:taxon-name-part taxon-name-part-type="species" reg="xiningensis">xiningensis</tp:taxon-name-part></tp:taxon-name>
                    </italic>
                  </td><td rowspan="1" colspan="1">47</td><td rowspan="1" colspan="1">6.42</td><td rowspan="1" colspan="1">4.68</td><td rowspan="1" colspan="1">
                    <xref ref-type="bibr" rid="B32">Zhao et al. (2011)</xref>
                  </td></tr></tbody></table></table-wrap></tp:treatment-sec><ref-list><ref id="B13"><mixed-citation xmlns:xlink="http://www.w3.org/1999/xlink" xlink:type="simple"><person-group><name name-style="western"><surname>Hu</surname><given-names>JF</given-names></name><name name-style="western"><surname>Zhang</surname><given-names>F</given-names></name></person-group> (<year>2012</year>) <article-title>Description of two new <italic><tp:taxon-name><tp:taxon-name-part taxon-name-part-type="genus">Stenohya</tp:taxon-name-part></tp:taxon-name></italic> species from China (<tp:taxon-name><tp:taxon-name-part taxon-name-part-type="order">Pseudoscorpiones</tp:taxon-name-part></tp:taxon-name>, <tp:taxon-name><tp:taxon-name-part taxon-name-part-type="family">Neobisiidae</tp:taxon-name-part></tp:taxon-name>).</article-title><source>ZooKeys</source><volume>213</volume>: <fpage>79</fpage>–<lpage>91</lpage>. <ext-link xlink:href="10.3897/zookeys.213.2237" ext-link-type="doi" xlink:type="simple">https://doi.org/10.3897/zookeys.213.2237</ext-link></mixed-citation></ref><ref id="B10"><mixed-citation xmlns:xlink="http://www.w3.org/1999/xlink" xlink:type="simple"><person-group><name name-style="western"><surname>Guo</surname><given-names>XB</given-names></name><name name-style="western"><surname>Zang</surname><given-names>X</given-names></name><name name-style="western"><surname>Zhang</surname><given-names>F</given-names></name></person-group> (<year>2019</year>) <article-title>Two new <italic><tp:taxon-name><tp:taxon-name-part taxon-name-part-type="genus">Stenohya</tp:taxon-name-part></tp:taxon-name></italic> species (<tp:taxon-name><tp:taxon-name-part taxon-name-part-type="order">Pseudoscorpiones</tp:taxon-name-part></tp:taxon-name>: <tp:taxon-name><tp:taxon-name-part taxon-name-part-type="family">Neobisiidae</tp:taxon-name-part></tp:taxon-name>) from the Gaoligong Mountains, Southwestern China.</article-title><source>Acta Zoologica Academiae Scientiarum Hungaricae</source><volume>65</volume>(<issue>2</issue>): <fpage>95</fpage>–<lpage>105</lpage>. <ext-link xlink:href="10.17109/AZH.65.2.95.2019" ext-link-type="doi" xlink:type="simple">https://doi.org/10.17109/AZH.65.2.95.2019</ext-link></mixed-citation></ref><ref id="B7"><mixed-citation xmlns:xlink="http://www.w3.org/1999/xlink" xlink:type="simple"><person-group><name name-style="western"><surname>Ćurčić</surname><given-names>BPM</given-names></name></person-group> (<year>1983</year>) <article-title>A revision of some Asian species of <italic><tp:taxon-name><tp:taxon-name-part taxon-name-part-type="genus">Microcreagris</tp:taxon-name-part></tp:taxon-name></italic> Balzan, 1892 (<tp:taxon-name><tp:taxon-name-part taxon-name-part-type="family">Neobisiidae</tp:taxon-name-part></tp:taxon-name>, <tp:taxon-name><tp:taxon-name-part taxon-name-part-type="order">Pseudoscorpiones</tp:taxon-name-part></tp:taxon-name>).</article-title><source>Bulletin - British Arachnological Society</source><volume>6</volume>: <fpage>23</fpage>–<lpage>36</lpage>.</mixed-citation></ref><ref id="B9"><mixed-citation xmlns:xlink="http://www.w3.org/1999/xlink" xlink:type="simple"><person-group><name name-style="western"><surname>Guo</surname><given-names>XB</given-names></name><name name-style="western"><surname>Zhang</surname><given-names>F</given-names></name></person-group> (<year>2016</year>) <article-title>Description of two new species of <italic><tp:taxon-name><tp:taxon-name-part taxon-name-part-type="genus">Stenohya</tp:taxon-name-part></tp:taxon-name></italic> Beier, 1967 (<tp:taxon-name><tp:taxon-name-part taxon-name-part-type="order">Pseudoscorpiones</tp:taxon-name-part></tp:taxon-name>: <tp:taxon-name><tp:taxon-name-part taxon-name-part-type="family">Neobisiidae</tp:taxon-name-part></tp:taxon-name>) from China.</article-title><source>Entomological News</source><volume>126</volume>(<issue>1</issue>): <fpage>1</fpage>–<lpage>11</lpage>. <ext-link xlink:href="10.3157/021.126.0102" ext-link-type="doi" xlink:type="simple">https://doi.org/10.3157/021.126.0102</ext-link></mixed-citation></ref><ref id="B20"><mixed-citation xmlns:xlink="http://www.w3.org/1999/xlink" xlink:type="simple"><person-group><name name-style="western"><surname>Schawaller</surname><given-names>W</given-names></name></person-group> (<year>1988</year>) <article-title>Neue Pseudoskorpion-Funde aus dem Kashmir-Himalaya (<tp:taxon-name><tp:taxon-name-part taxon-name-part-type="class">Arachnida</tp:taxon-name-part></tp:taxon-name>: <tp:taxon-name><tp:taxon-name-part taxon-name-part-type="order">Pseudoscorpionida</tp:taxon-name-part></tp:taxon-name>).</article-title><source>Annalen des Naturhistorischen Museums in Wien</source><volume>90</volume>: <fpage>157</fpage>–<lpage>162</lpage>.</mixed-citation></ref><ref id="B21"><mixed-citation xmlns:xlink="http://www.w3.org/1999/xlink" xlink:type="simple"><person-group><name name-style="western"><surname>Schawaller</surname><given-names>W</given-names></name></person-group> (<year>1994</year>) <article-title>Pseudoskorpione aus Thailand (<tp:taxon-name><tp:taxon-name-part taxon-name-part-type="class">Arachnida</tp:taxon-name-part></tp:taxon-name>: <tp:taxon-name><tp:taxon-name-part taxon-name-part-type="order">Pseudoscorpiones</tp:taxon-name-part></tp:taxon-name>).</article-title><source>Revue Suisse de Zoologie</source><volume>101</volume>: <fpage>725</fpage>–<lpage>759</lpage>. <ext-link xlink:href="10.5962/bhl.part.79926" ext-link-type="doi" xlink:type="simple">https://doi.org/10.5962/bhl.part.79926</ext-link></mixed-citation></ref><ref id="B19"><mixed-citation xmlns:xlink="http://www.w3.org/1999/xlink" xlink:type="simple"><person-group><name name-style="western"><surname>Schawaller</surname><given-names>W</given-names></name></person-group> (<year>1987</year>) <article-title>Neue Pseudoskorpion-Funde aus dem Nepal-Himalaya, II (<tp:taxon-name><tp:taxon-name-part taxon-name-part-type="class">Arachnida</tp:taxon-name-part></tp:taxon-name>: <tp:taxon-name><tp:taxon-name-part taxon-name-part-type="order">Pseudoscorpiones</tp:taxon-name-part></tp:taxon-name>).</article-title><source>Senckenbergiana Biologica</source><volume>68</volume>: <fpage>199</fpage>–<lpage>221</lpage>.</mixed-citation></ref><ref id="B28"><mixed-citation xmlns:xlink="http://www.w3.org/1999/xlink" xlink:type="simple"><person-group><name name-style="western"><surname>Yang</surname><given-names>J</given-names></name><name name-style="western"><surname>Zhang</surname><given-names>F</given-names></name></person-group> (<year>2013</year>) <article-title>Two new species of the genus <italic><tp:taxon-name><tp:taxon-name-part taxon-name-part-type="genus">Stenohya</tp:taxon-name-part></tp:taxon-name></italic> Beier from Yunnan, China (<tp:taxon-name><tp:taxon-name-part taxon-name-part-type="order">Pseudoscorpiones</tp:taxon-name-part></tp:taxon-name><tp:taxon-name><tp:taxon-name-part taxon-name-part-type="family">Neobisiidae</tp:taxon-name-part></tp:taxon-name>).</article-title><source>Acta Zoologica Academiae Scientiarum Hungaricae</source><volume>59</volume>: <fpage>131</fpage>–<lpage>141</lpage>.</mixed-citation></ref><ref id="B32"><mixed-citation xmlns:xlink="http://www.w3.org/1999/xlink" xlink:type="simple"><person-group><name name-style="western"><surname>Zhao</surname><given-names>YW</given-names></name><name name-style="western"><surname>Zhang</surname><given-names>F</given-names></name><name name-style="western"><surname>Jia</surname><given-names>Y</given-names></name></person-group> (<year>2011</year>) <article-title>Two new species of the genus <italic><tp:taxon-name><tp:taxon-name-part taxon-name-part-type="genus">Stenohya</tp:taxon-name-part></tp:taxon-name></italic> Beier, 1967 (<tp:taxon-name><tp:taxon-name-part taxon-name-part-type="order">Pseudoscorpiones</tp:taxon-name-part></tp:taxon-name>, <tp:taxon-name><tp:taxon-name-part taxon-name-part-type="family">Neobisiidae</tp:taxon-name-part></tp:taxon-name>) from China.</article-title><source>Zootaxa</source><volume>2834</volume>(<issue>1</issue>): <fpage>57</fpage>–<lpage>64</lpage>. <ext-link xlink:href="10.11646/zootaxa.2834.1.5" ext-link-type="doi" xlink:type="simple">https://doi.org/10.11646/zootaxa.2834.1.5</ext-link></mixed-citation></ref></ref-list></tp:taxon-treatment>
